# Supplementary material for: Comparison of the Drug-Induced Efficacies between Omidenepag Isopropyl, an EP2 Agonist and PGF2α toward TGF-β2-Modulated Human Trabecular Meshwork (HTM) Cells
Source: J Clin Med. 2022 Mar 16;11(6):1652. doi: 10.3390/jcm11061652 (PMC8954773; doi:10.3390/jcm11061652)
Supplement: Supplementary file 1 [file jcm-11-01652-s001.zip]

Archive with 1 entries (1 files):
- jcm-1584040-supplementary.pdf
